# Supplementary material for: Development and validation a nomogram prediction model for early diagnosis of bloodstream infections in the intensive care unit
Source: Front Cell Infect Microbiol. 2024 Mar 4;14:1348896. doi: 10.3389/fcimb.2024.1348896 (PMC10946253; doi:10.3389/fcimb.2024.1348896)
Supplement: Supplementary file 1 [file DataSheet_1.csv]

icustay_id	org_name1	age_pat	gcs_min	sofa	los_icud	first_time_heart_rate	first_time_resp_rate	first_time_temperature	wbc	rdw	gender	firstday_rrt1	vent1	myocardial_infarct	congestive_heart_failure	peripheral_vascular_disease	cerebrovascular_disease	dementia	chronic_pulmonary_disease	rheumatic_disease	peptic_ulcer_disease	paraplegia	renal_disease	malignant_cancer	metastatic_solid_tumor	aids	liver	diabetes
3563487	0	54	3	14	1	166	16	41.8	12.39	12.5	0	0	1	0	0	0	1	0	0	0	0	1	0	0	0	0	0	0
13327805	0	37	15	3	5	126	15	36.5	12.96	12.8	0	0	1	0	0	0	0	0	0	0	0	0	0	0	0	0	0	0
3565273	0	68	15	8	8	106	23	36.3	26.02	14.8	0	1	0	0	1	0	0	0	0	0	0	0	0	0	0	0	0	0
3562884	0	59	15	0	1	60	16	36	7.68	12.7	1	0	1	0	1	0	0	0	0	0	0	0	0	0	1	0	0	0
4212289	0	67	15	0	1	110	21	38	6.17	12.1	0	0	0	0	0	0	0	0	0	0	0	0	0	0	0	0	0	0
8409916	0	78	15	0	3	66	14	36	5.59	13.3	0	0	1	0	0	0	0	0	0	0	0	0	0	0	1	0	0	0
13450088	0	58	15	0	1	82	16	36	7.12	15	1	0	1	1	1	0	0	0	0	0	0	0	0	1	0	0	0	0
27990	0	50	15	0	1	72	15	36	6.14	12.2	1	0	1	0	0	0	0	0	0	0	0	0	0	0	0	0	0	0
2805735	0	29	15	0	1	93	19	37.2	8.6	13.9	1	0	1	0	0	0	0	0	0	0	0	0	0	0	1	0	0	0
596113	0	73	15	0	3	80	15	36	10.41	19.4	0	1	0	0	0	0	0	0	0	0	0	0	1	1	0	0	0	0
4149782	0	69	15	0	2	100	12	37	7.37	26	1	0	1	0	1	0	0	0	0	0	0	0	0	1	0	0	0	0
2534704	0	56	15	0	1	120	16	36.9	8.17	12.4	0	0	1	0	0	0	0	0	0	0	0	0	0	0	0	0	0	0
8427443	0	73	15	0	1	72	18	36.2	5.85	29.2	1	0	1	0	0	0	0	0	0	0	0	0	0	1	0	0	0	0
8409924	0	36	15	0	3	94	16	36.8	4.21	12.8	1	0	1	0	0	0	0	0	0	0	0	0	0	1	0	0	1	0
2805071	0	82	15	0	1	76	14	35.5	5.73	13.9	0	0	1	0	0	0	0	0	0	0	0	0	0	0	0	0	0	0
1100431	0	67	15	0	2	80	11	36.2	13.47	15.2	0	0	1	1	0	0	0	0	0	0	0	0	0	1	0	0	0	0
2821082	0	25	15	0	1	102	15	36.2	11.18	12	0	0	0	0	0	0	0	0	0	0	0	0	0	0	0	0	0	0
13322432	0	35	3	0	1	102	18	36	8.9	11.9	1	0	1	0	0	0	1	0	0	0	0	1	0	0	0	0	0	0
1152237	0	66	15	6	8	152	15	37.2	2.67	17.4	1	0	1	0	0	1	0	0	0	0	0	0	0	1	0	0	0	0
2806317	0	35	15	0	11	66	14	36.2	16.57	14.7	0	0	1	0	0	0	0	0	0	0	0	0	0	0	1	0	0	0
2819499	0	67	15	0	1	62	16	36	14.11	13.6	0	0	1	0	1	0	0	0	0	0	0	0	0	0	1	0	0	0
8233393	0	60	15	0	1	87	16	37	16.7	11.9	1	0	1	0	0	0	0	0	0	0	0	0	0	1	0	0	0	0
3807561	1	92	15	15	3	124	30	39.7	10.8	13.2	0	0	1	0	0	0	0	0	0	0	0	0	0	0	0	0	0	0
1104700	0	78	15	0	3	85	21	36.9	6.9	12.7	0	0	0	0	0	0	0	0	0	0	0	0	0	0	0	0	0	0
3010607	0	73	15	7	77	84	18	37	6.17	16.8	0	0	1	0	1	0	0	0	0	0	0	0	0	0	0	0	0	0
13356802	0	40	15	0	9	108	16	37.3	29.4	12.5	0	0	1	0	0	0	0	0	0	0	0	0	0	0	1	0	0	0
921725	0	59	15	0	3	123	15	36	13	13.2	1	0	1	0	1	0	0	0	0	0	0	0	0	0	0	0	0	0
3564795	0	53	15	0	3	81	18	36	3.6	14.4	1	0	1	0	0	0	0	0	0	0	0	0	0	1	0	0	1	0
13388601	0	29	15	4	29	83	15	37	8.4	15.1	1	0	0	0	0	0	0	0	0	0	0	0	0	0	0	0	0	0
13548668	0	73	15	0	1	67	16	36	13.06	13.2	1	0	1	0	1	0	0	0	0	0	0	0	0	0	1	0	0	0
8432684	0	57	15	0	1	73	16	37	11.2	12.2	0	0	1	0	0	0	0	0	0	0	0	0	0	0	0	0	0	0
2806345	0	65	15	0	5	85	16	36.5	9.24	17.8	1	0	1	0	0	0	0	0	0	0	0	0	0	1	0	0	0	0
3362604	0	64	15	0	5	70	16	36.5	5.84	15	1	1	1	0	0	0	0	0	0	0	0	0	1	1	0	0	0	0
13503962	0	44	15	13	6	106	16	36.7	0.66	16.9	1	0	1	0	0	0	0	0	0	0	0	0	0	1	0	0	0	1
8443087	0	61	15	9	5	152	38	38.8	0.97	14.3	0	1	1	0	0	0	0	0	0	0	0	0	0	0	1	0	0	1
2806799	0	28	15	0	1	58	20	36	22.31	12.4	0	0	0	0	0	0	0	0	0	0	0	0	0	0	0	0	0	0
13602216	0	38	15	0	6	82	22	37	11.4	14.1	1	1	0	0	0	0	0	0	0	0	0	0	1	0	0	0	0	0
992434	0	85	15	0	3	55	11	36	2.6	16.3	0	0	0	0	0	0	0	0	0	0	0	0	0	0	0	0	0	0
2805136	0	53	4	0	2	184	40	39.2	13.15	13.6	1	0	1	0	0	0	1	0	0	0	0	0	0	0	0	0	0	0
524455	0	73	15	0	1	63	18	35.8	13.4	12.1	0	0	0	0	0	0	0	0	0	0	0	0	0	1	0	0	0	0
8454849	0	34	15	0	1	96	16	37.5	8.57	11.4	1	0	1	0	0	0	0	0	0	0	0	0	0	0	1	0	0	0
13321808	0	58	15	0	2	77	16	36.2	12.8	14	1	0	1	0	0	0	0	0	0	0	1	0	0	1	0	0	1	1
3853850	0	81	15	0	1	76	17	36	8.43	11.6	0	0	1	0	1	0	1	0	0	0	0	0	0	1	0	0	0	0
3389471	0	58	15	9	69	80	24	38.7	5.63	13.1	1	0	1	0	1	0	0	0	0	0	0	0	1	0	0	0	0	1
13595734	0	53	15	0	1	75	11	38.8	16.83	11.9	0	0	1	0	0	0	0	0	0	0	0	0	0	1	0	0	0	0
8312957	0	41	15	0	1	76	16	36.2	15.6	11.9	1	0	1	0	0	0	0	0	0	0	0	0	0	0	0	0	0	0
13163125	0	55	15	0	1	66	15	36	4.94	11.8	0	0	1	0	0	0	0	0	0	0	0	0	0	0	1	0	0	0
1296906	0	60	15	0	1	82	12	36	13.57	11.7	1	0	1	0	0	0	0	0	0	0	0	0	0	1	0	0	0	0
13447971	0	38	15	0	1	72	21	36.3	14.03	11.7	0	0	0	0	0	0	0	0	0	0	0	0	0	0	0	0	0	0
978187	0	50	15	0	48	111	35	37.4	2.79	15.4	0	1	0	0	1	0	0	0	0	0	0	0	0	0	0	0	0	0
13602258	0	45	5	0	1	104	24	39	6.34	14.3	1	0	1	0	0	0	1	0	0	0	0	0	0	0	0	0	0	0
3896413	0	38	15	0	1	108	16	37.6	18.16	12.7	1	0	1	0	0	0	0	0	0	0	0	0	0	1	0	0	0	0
3660616	0	69	15	0	47	65	17	35	9.37	14.4	1	0	1	0	0	0	1	0	0	1	0	1	0	0	0	0	0	1
8387038	0	70	15	6	15	115	29	36.3	9.78	16.7	0	1	0	1	1	0	0	0	0	0	0	0	0	0	0	0	0	0
2809038	0	28	15	0	2	82	18	36	11.01	12.1	0	0	1	0	0	0	0	0	0	0	0	0	0	0	0	0	0	0
728468	0	40	15	0	1	70	16	36.2	9.4	12.1	1	0	1	0	0	0	0	0	0	0	0	0	0	0	0	0	0	0
728694	0	67	15	0	1	68	16	37.2	9.23	11.8	0	0	1	0	0	0	0	0	0	0	0	0	0	0	1	0	0	0
13322756	0	26	15	6	11	122	28	38.4	20.13	14.2	0	0	0	0	0	0	0	0	0	0	0	0	0	0	1	0	0	0
2994681	0	58	15	0	1	69	21	36.3	4.73	12.6	0	0	1	0	0	0	0	0	0	0	0	0	0	0	0	0	0	0
8453108	0	56	15	0	1	59	16	36	4.7	11.9	1	0	1	0	0	0	0	0	0	0	0	0	0	1	0	0	0	0
13669426	0	29	15	0	1	115	25	36	14.7	11.9	0	0	1	0	0	0	0	0	0	0	0	0	0	0	1	0	0	0
436533	0	77	3	16	1	140	32	36.8	10.8	18.1	1	0	1	0	0	0	0	0	0	0	0	0	0	0	0	0	0	0
4881121	0	38	15	0	5	82	16	36	12.18	17.7	0	0	1	0	0	0	0	0	0	1	1	0	0	0	0	0	1	0
13601424	0	79	15	13	44	131	25	36.6	19.06	13.2	1	1	0	0	0	0	0	0	0	0	0	0	0	0	0	0	0	0
13477616	1	56	15	12	2	108	25	38.7	22.21	13	0	0	0	0	0	0	0	0	0	0	0	0	0	0	0	0	0	0
2815586	0	53	15	0	3	94	14	36.9	4.24	12.6	1	0	1	0	0	0	0	0	0	0	0	0	0	0	1	0	1	0
3777298	0	55	15	0	1	102	14	36.4	11.1	12.4	1	0	1	0	0	0	0	0	0	0	0	0	0	0	0	0	0	0
13607188	0	29	15	0	1	83	15	37.3	8.5	11.8	1	0	0	0	0	0	0	0	0	0	0	0	0	0	0	0	1	0
1334507	0	78	15	0	1	102	26	37.5	7.6	13.3	1	0	1	0	0	0	0	0	0	0	0	0	0	0	1	0	0	0
2834837	0	47	15	0	2	108	16	37.1	10.1	12.3	1	0	1	0	0	0	0	0	0	0	0	0	0	0	0	0	0	0
13627074	0	38	4	12	2	110	14	36	8.1	14.4	0	0	1	0	0	0	1	0	0	0	0	1	0	0	0	0	0	0
13474255	0	19	15	0	6	94	22	36.5	8.5	23.6	1	0	0	0	0	0	0	0	0	0	0	0	0	1	0	0	1	0
13352913	0	29	15	0	1	68	11	37	13.34	12.5	1	0	0	0	0	0	0	0	0	0	0	0	0	0	0	0	0	0
8469554	0	80	15	0	1	109	16	36.3	12.95	16.4	1	0	1	0	0	0	0	0	0	0	0	1	0	1	0	0	0	0
3565889	0	45	15	0	1	69	17	36.4	7.2	12.1	1	0	0	0	0	0	0	0	0	0	0	0	0	0	0	0	0	0
4951532	0	69	15	0	3	66	16	36.8	6.3	13.9	1	0	1	0	0	0	0	1	0	0	0	0	0	0	0	0	0	0
13325857	0	46	15	0	1	75	15	36.6	7.7	12.1	1	0	1	0	0	0	0	0	0	0	0	0	0	0	0	0	0	0
8403631	0	64	15	0	1	87	21	37.1	5.2	12.5	1	0	1	0	0	0	0	0	0	0	0	0	0	0	0	0	0	0
13628202	0	49	3	0	3	102	16	38.2	19.4	13.3	1	0	1	0	0	0	1	0	0	0	0	0	0	0	0	0	0	0
3258813	0	79	15	0	3	56	16	36.2	7.9	13.2	1	0	1	0	1	0	0	0	0	0	0	0	0	1	0	0	0	1
13437683	1	31	3	0	3	82	14	35	16.07	13.4	1	1	1	0	0	0	0	0	0	0	0	0	0	0	0	0	1	0
391355	0	46	15	0	3	100	16	36.8	2.6	16.5	1	0	1	0	0	0	0	0	0	0	0	0	0	1	0	0	1	0
1054715	0	54	15	0	2	81	22	37.3	18.6	12	0	0	0	0	0	0	0	0	0	0	0	0	0	0	0	0	1	0
8465100	0	42	15	0	1	99	16	36.5	10.3	11.8	1	0	1	0	0	0	0	0	0	0	0	0	0	1	0	0	0	0
3411501	0	61	15	0	1	71	16	36.5	11.17	12.8	0	0	1	0	0	0	0	0	0	0	0	0	0	0	1	0	0	0
8474243	0	33	15	0	1	66	18	36.5	15.1	12.4	1	0	1	0	0	0	0	0	0	0	0	0	0	0	0	0	0	0
8440986	0	44	15	0	1	93	21	36	6.03	12.5	1	0	1	0	0	0	0	0	0	0	0	0	0	0	0	0	0	0
8475321	1	69	15	4	1	71	16	36.3	8.44	15.4	1	0	1	0	0	0	0	0	0	0	0	0	0	0	0	0	0	0
8475352	0	56	15	0	1	71	16	36	8.53	11.9	1	0	1	0	0	0	1	0	0	0	0	1	0	0	0	0	0	0
145179	0	74	3	0	19	78	16	38.2	11.19	14.7	1	0	1	0	1	0	1	0	0	0	0	1	1	0	0	0	0	1
13542998	0	42	15	0	1	76	18	36.8	8.09	11.9	1	0	1	0	0	0	0	0	0	0	0	0	0	0	0	0	0	1
13673301	0	65	15	0	1	59	16	36.8	10.5	11.9	1	0	1	0	0	0	0	0	0	0	0	0	0	1	0	0	0	0
2129575	0	59	15	0	1	56	16	37.5	10.53	11.8	1	0	1	0	0	0	0	0	0	0	0	0	0	1	0	0	0	0
13628177	0	69	15	6	2	70	16	36	14	13.7	1	0	1	0	0	0	0	0	0	0	0	0	0	0	0	0	0	0
2807114	1	42	4	9	8	76	18	36.2	13.06	13.2	0	0	1	0	0	0	1	0	0	0	0	0	0	0	0	0	0	0
4106077	0	68	7	6	7	142	37	39	16.1	13.1	1	0	0	0	1	0	1	0	0	0	0	0	0	0	0	0	0	0
2942453	0	78	4	0	23	53	16	36.5	10.37	12.8	0	0	1	0	1	0	1	0	0	0	0	0	0	0	0	0	0	0
8383113	0	26	15	0	1	87	20	36.9	8.6	12	1	0	0	0	0	0	0	0	0	0	0	0	0	0	0	0	0	0
57581	0	60	15	0	1	71	15	35.5	8.05	12.7	0	0	0	0	0	0	0	0	0	0	0	0	0	0	1	0	0	1
837643	0	67	15	0	1	90	16	36	5.05	17.2	0	0	1	0	0	0	0	0	0	1	0	0	0	1	0	0	0	0
1732531	0	32	15	0	7	77	31	37	13.4	12.3	0	0	0	0	0	0	0	0	0	1	0	0	0	0	0	0	0	0
8473102	0	75	15	0	1	60	17	36	6.43	12.4	1	0	1	0	0	0	0	0	0	0	0	0	0	1	0	0	0	0
8437077	0	70	15	0	5	100	32	36	9.7	12.7	0	0	1	0	1	0	0	0	0	0	0	0	0	1	0	0	0	0
865252	0	68	15	0	1	74	18	36.5	8.8	11.7	1	0	1	0	1	0	1	0	0	0	0	0	0	0	0	0	0	1
13628119	0	24	15	2	6	125	31	39.1	13.5	15.4	0	0	0	0	0	0	0	0	0	0	0	0	0	0	0	0	0	0
13608149	0	63	15	0	1	77	15	36.6	7.7	12.1	1	0	1	0	0	0	0	0	0	0	0	0	0	0	1	0	0	0
8093473	0	64	15	0	1	63	15	36.2	3.4	14.6	0	0	1	0	0	0	0	0	0	0	0	0	0	0	0	0	0	0
8449562	0	39	15	0	1	65	17	36.7	8.46	11.2	1	0	1	0	0	0	0	0	0	0	0	0	0	0	0	0	0	0
8476189	0	75	15	0	1	91	27	36	7.89	12.8	1	0	1	0	0	0	0	0	0	0	0	0	0	0	1	0	0	0
13606228	0	61	15	3	3	131	20	37.1	3.87	11.9	1	0	1	0	0	0	0	0	0	0	0	0	0	0	0	0	0	0
13628109	0	56	15	0	1	96	26	37.2	14.8	12.2	1	0	1	0	0	0	0	0	0	0	0	0	0	0	1	0	0	0
13535558	0	36	15	0	1	75	18	36	20.61	13.5	0	0	1	0	0	0	0	0	0	0	0	0	0	0	0	0	0	0
13592941	0	64	7	0	3	59	14	36.3	9.7	13.9	1	0	1	0	0	0	1	0	0	0	0	0	0	0	0	0	0	0
13601740	0	29	15	0	2	104	15	37.7	5.3	13.2	1	0	1	0	0	0	0	0	0	0	0	0	0	0	0	0	0	0
8456409	0	77	15	0	1	75	17	36.4	8.3	27	1	0	1	0	0	0	0	0	0	0	0	1	1	1	0	0	0	1
8414072	0	32	15	0	1	98	12	37	10.06	12.9	1	0	1	0	0	0	0	0	0	0	0	0	0	0	0	0	0	0
13412438	0	59	15	0	2	60	16	35.5	7.08	13.2	0	0	1	0	0	0	0	0	0	0	0	0	0	1	0	0	0	0
13269526	0	53	15	0	6	87	16	36.8	7.2	14.5	0	0	1	0	0	0	0	0	0	0	0	0	0	0	0	0	1	0
4230725	0	30	15	0	6	88	25	37.7	9.1	11.9	1	0	0	0	0	0	0	0	0	0	0	0	0	0	0	0	0	0
13358396	0	47	15	0	3	82	17	36.2	14.4	14	0	0	1	0	0	0	0	0	0	0	0	0	1	0	0	0	0	0
13314408	0	30	15	0	1	69	20	36	10.43	12.3	1	0	0	0	0	0	0	0	0	0	0	0	0	0	0	0	0	0
13671303	0	72	15	0	3	102	15	36.6	13.5	11.6	1	0	1	0	0	0	0	0	0	0	0	0	0	1	0	0	0	0
8493300	0	62	15	0	4	71	16	37	9.2	19.8	1	0	1	0	0	0	0	0	0	0	0	0	0	0	0	0	1	0
13602073	0	55	15	0	1	88	16	36.5	7	16.8	1	0	1	0	0	0	0	0	0	0	0	0	0	0	0	0	0	0
13195917	0	59	15	0	1	60	16	36.2	17.5	12.4	1	0	1	0	0	0	0	0	0	0	0	0	0	0	0	0	0	0
13606369	0	28	15	0	2	80	27	36.2	10	12.2	0	0	0	0	0	0	0	0	0	1	0	0	0	0	0	0	0	0
3747720	0	64	15	0	2	100	14	36	5.9	14.9	0	0	1	0	0	0	0	0	0	1	0	0	0	0	0	0	1	1
13608097	0	61	15	0	1	90	16	37	4.28	12.8	0	0	1	0	0	0	0	0	0	0	0	0	0	0	0	0	0	0
1090286	0	36	15	0	1	60	14	36	5.5	11.5	1	0	1	0	0	0	0	0	0	0	0	0	0	0	0	0	0	0
3289887	0	56	15	0	1	83	18	36.9	6.5	14.2	1	0	1	0	0	0	0	0	0	0	0	0	0	1	0	0	0	0
3461869	0	62	6	0	1	150	16	36	6.5	15.6	1	0	1	1	1	0	0	0	0	0	0	0	0	0	0	0	0	0
13597195	0	74	15	0	1	50	16	37	10.4	11.6	0	0	1	0	0	0	0	0	0	0	0	0	0	1	0	0	0	0
13215819	0	30	15	0	1	110	16	36.5	20.6	13.9	1	0	1	0	0	0	0	0	0	0	1	0	0	0	0	0	0	0
3563656	0	37	15	0	1	67	14	36.1	11.36	11.9	0	0	0	0	0	0	0	0	0	0	0	0	0	0	0	0	0	0
2819337	0	52	15	0	4	105	15	37.5	1.75	15.4	1	0	1	0	0	0	0	0	0	0	0	0	0	1	0	0	1	0
4128520	0	70	15	0	1	86	26	37.5	3.41	17.9	0	0	1	0	0	0	0	0	0	0	0	0	0	1	0	0	0	0
8389822	0	78	9	0	31	68	16	36	12.6	13.5	0	1	1	0	0	0	0	0	0	0	0	0	0	0	0	0	0	0
13680211	0	28	15	0	1	61	13	36.5	13.24	12	1	0	0	0	0	0	0	0	0	0	0	0	0	0	0	0	0	0
13249554	0	82	15	0	7	79	19	36	7.15	14.8	1	1	0	0	0	0	0	0	0	0	0	0	1	0	0	0	0	0
2709415	0	84	15	0	3	66	12	36	9.8	14.1	1	0	1	0	1	0	0	0	0	0	0	0	0	1	0	0	0	0
13611447	0	62	15	0	1	81	18	37.5	6.8	13.1	1	0	1	0	0	0	0	0	0	0	0	0	0	0	1	0	0	0
13606347	0	23	15	0	2	77	15	35.8	13.5	15.3	0	0	1	0	0	0	0	0	0	0	0	0	0	0	0	0	0	0
777239	0	65	15	0	1	130	15	37.5	16.7	13.8	0	0	1	0	1	0	0	0	0	0	0	0	0	0	0	0	0	1
1492020	0	61	15	0	1	60	16	36	1.4	15.2	1	0	1	0	0	0	0	0	0	0	0	0	0	1	0	0	1	0
4863922	0	53	15	0	1	94	35	35.5	5.9	13.2	1	0	1	0	0	0	1	0	0	0	1	0	0	0	0	0	0	0
13603098	0	35	3	0	1	162	17	38.7	29.07	14	1	0	1	0	0	0	1	0	0	0	0	0	0	0	0	0	0	0
13323554	0	23	15	0	1	84	26	36.1	13.17	11.6	0	0	0	0	0	0	0	0	0	0	0	0	0	0	0	0	0	0
8460824	0	64	15	13	38	114	28	36.3	6.7	13.9	1	0	1	0	1	0	0	0	0	0	0	0	0	1	0	0	0	1
13330868	0	62	15	0	2	92	18	36.7	6.09	11.8	0	0	1	0	0	0	0	0	0	0	0	0	0	0	1	0	0	0
25133	0	66	15	0	1	51	16	35	8.9	12.8	1	0	1	0	1	0	1	0	0	0	0	0	0	0	0	0	0	0
519483	0	69	15	0	6	83	18	36	10.5	20.9	0	0	1	0	1	0	0	0	0	0	0	0	0	0	1	0	0	0
715854	0	64	15	0	1	111	14	36.4	10.4	12.7	1	0	1	1	1	0	1	0	0	0	0	0	0	0	0	0	0	1
4016867	0	71	15	0	7	90	14	36	10.6	12.8	1	0	1	0	0	0	0	0	0	0	0	0	0	1	0	0	0	0
13591878	0	72	15	0	1	44	16	36	5.9	11.7	1	0	1	0	0	0	0	0	0	0	0	0	0	1	0	0	0	0
13612116	0	55	15	0	1	50	16	36	15.4	13.1	1	0	1	0	0	0	0	0	0	0	0	0	0	0	1	0	0	0
3505421	0	60	15	0	6	75	35	36.1	9.8	12.6	1	0	1	0	0	0	0	0	0	0	0	0	0	0	0	0	0	1
8168059	0	60	15	0	4	82	15	35.5	1.25	14.6	0	1	1	0	0	0	0	0	0	0	0	0	1	0	0	0	0	0
2603377	0	93	15	0	4	70	16	36.1	9.79	13.2	0	0	1	0	0	0	0	0	0	0	0	0	0	0	0	0	0	0
8407636	0	86	15	12	10	137	38	37.9	2.53	14.4	1	0	1	0	0	0	0	0	0	0	0	0	0	0	0	0	0	0
13627141	0	58	15	0	1	63	15	36	13	17.7	1	0	1	0	0	0	0	0	0	0	0	0	0	0	0	0	0	0
13656971	0	49	15	0	1	58	30	36	5.6	11.7	0	0	1	0	0	0	0	0	0	0	0	0	0	0	1	0	0	0
453924	0	57	15	0	2	86	15	36	17.7	11.9	1	0	1	0	0	0	0	0	0	0	0	0	0	1	0	0	0	0
8509452	0	45	15	0	1	78	14	36	11.6	11.9	0	0	1	0	0	0	0	0	0	0	0	0	0	0	1	0	0	0
13324240	0	31	15	0	1	79	19	36	8.54	12.9	1	0	1	0	0	0	0	0	0	0	0	0	0	0	0	0	0	0
118079	0	81	15	0	1	86	18	36.2	12.06	11.5	0	0	1	0	0	0	0	0	0	0	0	0	0	0	1	0	0	0
3565495	0	58	15	0	1	81	21	36	11.8	11.7	1	0	0	0	0	0	0	0	0	0	0	0	0	0	0	0	0	0
8517807	0	54	15	0	1	64	14	36	10.3	13.2	0	0	1	0	0	0	0	0	0	0	0	0	0	0	1	0	0	0
8513237	0	34	15	0	5	66	18	36	7.6	12.8	1	1	1	0	0	0	0	0	0	0	0	0	1	0	0	0	0	0
13601625	0	56	15	3	11	82	19	36	11.6	11.9	1	0	1	0	0	0	0	0	0	0	0	0	0	0	0	0	0	0
8506992	0	60	15	0	2	80	17	36.3	6.6	19	1	0	1	0	0	0	0	0	0	0	0	0	0	1	0	0	1	0
3880373	0	70	15	0	1	55	12	36	5.9	12.5	1	0	1	0	0	0	0	0	0	0	0	0	0	1	0	0	0	0
8510387	0	78	15	0	1	75	15	35.6	13.1	16.1	1	0	1	0	0	0	0	0	0	0	0	0	0	0	0	0	0	0
8511928	0	62	15	0	1	63	14	36	15	14.4	1	0	1	0	0	0	0	0	0	0	1	0	0	0	0	0	0	0
2096106	0	65	15	0	1	72	12	36.2	3.9	12.8	1	0	1	0	0	0	0	0	0	0	0	0	0	0	1	0	0	0
13601598	0	49	3	0	1	135	18	35.5	22.47	13.6	0	0	1	0	0	0	1	0	0	0	0	0	0	0	0	0	0	0
755308	0	56	15	0	1	97	12	37	22.6	13.5	1	0	1	0	0	0	0	0	0	0	1	0	0	0	0	0	0	1
13597622	1	67	15	3	5	105	26	38.5	7.9	15.7	0	1	1	1	1	0	1	0	0	0	0	0	0	0	0	0	0	0
13575219	0	23	15	0	5	89	16	36	15.2	20.2	0	0	1	0	0	0	0	0	0	0	0	0	0	0	0	0	0	0
13601571	0	36	15	0	1	106	16	38.4	3.95	14.9	1	0	1	0	0	0	1	0	0	0	0	0	0	0	0	0	0	0
13601861	0	46	15	0	3	77	15	36.8	6	17.2	1	0	0	0	0	0	0	0	0	0	0	0	0	1	0	0	1	0
13288138	0	53	15	0	1	129	16	36.2	14.4	12.5	1	0	0	0	0	0	0	0	0	0	0	0	0	0	0	0	0	0
13574158	0	47	3	0	19	65	18	36	11.9	11.3	0	0	1	0	0	0	1	0	0	0	0	0	0	0	0	0	0	0
8525179	0	35	15	0	1	72	18	36.6	11.17	11.5	1	0	1	0	0	0	0	0	0	0	0	0	0	0	0	0	0	0
13601213	0	68	5	12	1	108	13	39.2	3.27	12.5	0	0	1	0	0	0	1	0	0	0	0	0	0	0	0	0	0	0
13606010	0	46	3	0	1	65	16	36	23.5	12.8	1	0	1	0	0	0	1	0	0	0	0	0	0	0	0	0	0	1
8476154	0	56	15	0	3	62	15	36	7.56	17	1	0	1	0	1	0	0	0	0	0	0	0	0	0	0	0	1	0
7989259	0	53	15	0	3	99	16	35.5	13.2	13.9	1	0	1	0	0	0	0	0	0	0	0	0	0	0	0	0	0	0
13601189	0	40	15	0	3	90	16	37.1	4.2	16.1	1	0	1	0	1	0	0	0	0	0	0	0	0	0	0	0	1	0
13575705	0	47	15	5	3	52	16	35.8	4.06	16	1	0	1	0	0	0	0	0	0	0	0	0	0	0	0	0	0	0
13574255	0	37	3	0	1	122	18	37.4	12.4	17.4	0	0	1	0	0	0	1	0	0	0	0	0	0	0	0	0	0	0
13631230	1	70	15	3	23	71	12	36	5.9	12.3	1	0	1	0	0	1	0	0	0	0	0	0	0	1	0	0	0	0
4287784	0	52	15	0	3	88	21	36.5	4.6	12.9	1	0	0	0	0	0	1	0	0	0	0	0	1	0	0	0	0	1
13663201	0	24	15	0	1	103	16	37.7	10.8	12.1	1	0	1	0	0	0	0	0	0	0	0	0	0	0	1	0	0	0
13575155	0	35	15	0	3	68	16	36.1	2.41	23.4	1	0	1	0	0	0	0	0	0	0	0	0	0	0	0	0	1	0
13611083	0	82	15	0	1	107	15	36	7.69	14.4	1	0	1	0	0	0	0	0	0	0	0	0	0	0	1	0	0	0
892916	1	41	15	16	41	136	37	37.5	24.46	16.6	0	0	0	0	0	0	0	0	0	0	0	0	0	0	0	0	0	1
8527649	1	56	15	2	1	69	16	36	10.82	14.6	0	0	1	0	0	0	0	0	0	0	0	0	0	0	0	0	0	0
771912	0	80	13	0	27	71	30	36.9	8.18	13.5	1	0	1	0	0	0	0	0	0	0	0	0	0	0	0	0	0	0
13575224	0	71	15	0	1	63	14	36	12.2	21.8	0	0	0	0	0	0	0	0	0	0	0	0	0	1	0	0	0	0
13624819	0	62	15	0	8	102	17	37.2	9.6	13.5	0	0	1	0	0	0	0	0	0	0	0	0	0	0	0	0	0	1
13566901	0	23	15	0	1	59	18	36	23.15	18.1	0	0	1	0	0	0	0	0	0	0	0	0	0	1	0	0	1	0
8273768	0	29	15	0	1	81	18	36	10.6	12.6	1	0	1	0	0	0	0	0	0	0	0	0	0	0	1	0	0	0
8337943	0	51	15	0	3	61	12	36	7.38	12.5	1	0	1	0	0	0	0	0	0	0	0	0	0	0	0	0	0	0
13575124	0	54	3	0	1	125	15	36.5	11.03	13.3	0	0	1	0	0	0	1	0	0	0	0	0	0	0	0	0	0	0
13575109	1	50	3	14	1	150	30	37.8	11.95	13.9	1	0	1	0	0	0	0	0	0	0	0	0	0	0	0	0	0	0
13661171	0	61	15	0	8	77	14	36	3.87	15.9	0	0	1	0	0	0	0	0	0	0	0	0	0	0	0	0	1	0
8525624	0	79	15	0	1	75	16	36	11.6	12.5	1	0	1	0	0	0	0	0	0	0	0	0	0	0	1	0	0	0
13436855	0	29	15	0	1	57	16	36.1	11.6	12.4	1	0	1	0	0	0	0	0	0	0	0	0	0	0	0	0	0	0
8506962	0	69	10	0	4	138	29	36	20.65	15.9	0	0	1	0	0	0	0	0	0	0	0	0	0	0	0	0	0	0
8451016	0	60	15	0	7	96	29	36.3	9.3	21.5	1	0	1	0	0	0	0	0	0	0	0	0	0	0	0	0	1	1
98945	0	90	15	0	1	76	13	36.5	11.47	13.9	1	0	0	0	0	0	0	0	0	0	0	0	0	1	0	0	0	0
13387702	0	71	15	0	5	66	15	36.5	3.4	12.8	1	0	1	0	0	0	0	0	0	0	0	0	0	0	0	0	0	1
13452440	0	69	15	0	5	84	15	36.4	6.9	14.4	1	0	1	0	0	0	0	0	0	0	0	0	0	0	1	0	0	0
1356650	0	78	15	0	1	57	16	36.2	10.2	14.1	0	0	1	0	0	0	0	0	0	0	0	0	0	0	1	0	0	0
1061512	0	72	15	0	1	84	15	36.3	8.28	13.3	1	0	1	0	0	0	0	0	0	0	0	0	0	0	0	0	0	1
446062	0	84	15	0	1	69	15	36	13.2	12.3	1	0	1	0	0	0	0	0	0	0	0	0	0	1	0	0	0	0
8334730	0	46	15	0	5	111	15	36.3	0.42	12.9	1	0	0	0	0	0	0	0	0	0	0	0	0	1	0	0	0	0
8237125	0	21	15	0	1	60	22	36.3	8.36	12.8	1	0	1	0	0	0	0	0	0	0	0	0	0	0	1	0	0	0
13575649	0	65	4	0	7	116	14	37.2	21.82	12.6	1	0	1	0	0	0	0	0	0	0	0	0	0	0	0	0	0	0
13573750	0	43	3	5	1	85	12	38.3	12	11.8	1	0	1	0	0	0	1	0	0	0	0	0	0	0	0	0	0	0
8518663	0	65	15	1	1	72	15	36	14.45	14.6	1	0	1	0	1	0	0	0	1	0	0	0	0	0	0	0	0	0
13575630	0	53	3	4	1	72	21	36	8	13.1	1	0	1	0	0	0	1	0	0	0	0	0	0	0	0	0	0	0
13624546	0	61	9	14	39	94	45	36.3	2.53	13	1	0	1	0	0	0	0	0	0	0	0	0	0	0	0	0	0	0
834062	1	84	4	11	18	84	15	38.4	18.6	13.7	1	1	1	0	1	0	1	0	0	0	0	0	0	0	0	0	0	1
13567531	0	43	15	0	4	120	15	36.5	19.59	14.7	1	0	1	0	0	0	0	0	0	0	0	0	0	0	0	0	1	0
13592357	0	29	15	0	1	81	18	36	13.74	11.9	0	0	0	0	0	0	0	0	0	0	0	0	0	0	0	0	0	0
8106587	0	49	15	0	1	77	16	37.2	8.05	11.9	1	0	1	0	0	0	0	0	0	0	0	0	0	1	0	0	0	0
13207451	0	42	15	0	1	78	12	36.2	6.94	11.7	1	0	1	0	0	0	0	0	0	0	0	0	0	0	0	0	0	0
13568477	0	65	15	0	1	104	14	35	10.08	12.7	1	0	1	0	0	0	0	0	0	0	0	0	0	1	0	0	0	0
8528583	0	66	15	0	1	80	17	36	5.24	16.4	1	0	1	0	0	0	0	0	0	0	0	0	0	0	1	0	0	0
13224894	0	55	15	0	1	107	16	36	8.24	13.5	1	0	1	0	0	0	0	0	0	0	0	0	0	0	1	0	0	0
4170127	0	61	8	0	1	50	16	35	4.37	12.1	0	0	1	0	0	0	1	0	0	0	0	0	0	0	0	0	0	0
13374973	0	48	15	0	3	89	15	37.1	11.35	12.5	1	0	1	0	0	0	0	0	0	0	0	0	0	1	0	0	1	0
4158497	0	64	15	0	4	68	16	36	12.67	15.3	0	0	1	0	0	0	0	0	0	0	0	0	0	0	0	0	1	0
13504936	0	61	15	1	1	95	15	36	8.14	20.2	1	0	1	0	0	0	1	0	0	0	0	1	0	0	0	0	0	0
1712567	0	85	15	0	9	122	15	36.5	14.13	13.4	0	0	1	0	0	0	0	0	0	0	0	0	1	1	0	0	0	1
13663061	0	38	15	0	1	72	20	35.5	9.27	11	0	0	1	0	0	0	0	0	0	0	0	0	0	0	0	0	0	0
13625788	0	51	15	0	1	70	14	36	10.16	11.1	1	0	1	0	0	0	0	0	0	0	0	0	0	0	1	0	0	0
8530119	0	48	15	0	1	62	18	36	17.13	13.2	0	0	0	0	0	0	0	0	0	0	0	0	0	0	0	0	0	0
13323688	0	68	15	0	10	108	22	37.2	4.13	14.4	1	0	0	0	1	0	1	0	0	0	0	0	0	1	0	0	0	0
13462780	0	63	15	0	2	114	18	36.5	14.7	14.4	1	0	1	0	0	0	0	0	0	0	0	0	0	0	1	0	0	0
597206	0	78	15	0	1	97	16	36	7.37	13.7	0	0	1	0	0	0	0	0	0	0	0	0	0	0	0	0	0	1
2900207	0	36	15	0	2	105	16	36	18.01	14	1	0	1	0	0	0	0	0	0	0	0	0	0	1	0	0	1	0
2406495	0	93	15	0	1	53	11	35.5	5.42	13.1	0	0	0	0	0	0	0	0	0	0	0	0	0	0	0	0	0	0
13606581	0	50	15	0	3	70	18	36.5	7.81	20.1	1	0	0	0	0	0	0	0	0	0	0	0	0	0	0	0	1	0
13648183	0	52	15	0	7	92	20	37.4	3.41	13	0	0	0	0	0	0	0	0	0	0	0	0	0	0	0	0	1	0
13606562	0	36	15	0	5	57	16	36	13.08	14.6	0	0	0	0	0	0	0	0	0	0	0	0	0	1	0	0	0	0
2817248	0	64	15	0	5	83	20	36.3	3.17	13.5	1	0	0	0	0	0	0	0	0	0	0	0	0	1	0	0	1	0
13623662	0	65	15	0	3	102	17	36.5	5.32	12.4	1	0	0	0	0	0	0	0	0	0	0	0	0	1	0	0	0	0
13574428	0	45	3	0	1	132	16	37.5	12.15	13.8	1	0	1	0	0	0	1	0	0	0	0	0	0	0	0	0	0	0
13663166	0	65	14	2	1	135	19	36.5	14.8	13.8	0	0	1	0	0	0	0	0	0	0	0	0	0	0	1	0	0	0
13573664	0	65	15	0	3	97	16	35.5	12.01	12.1	0	0	1	0	0	0	0	0	0	0	1	0	0	0	0	0	0	0
13606539	0	35	15	2	19	105	28	37.5	7.16	13.9	1	0	0	0	0	0	0	0	0	0	0	0	0	0	0	0	0	0
8526815	0	58	15	7	6	105	37	38.5	12.55	14.5	0	0	0	0	0	0	0	0	0	0	0	0	0	0	0	0	0	0
2143192	0	30	15	0	1	88	18	37.7	11.4	15.7	0	0	0	0	0	0	0	0	0	0	0	0	0	0	0	0	0	0
8368530	0	56	15	0	1	60	18	37.3	6.16	13.9	1	0	1	0	0	0	0	0	0	0	0	0	0	0	0	0	0	0
8546467	0	65	15	0	1	66	12	36.7	14.2	12.2	1	0	1	0	0	0	0	0	0	0	0	0	0	1	0	0	0	0
1506705	0	70	3	0	1	106	18	35.5	8.9	13.2	1	0	1	0	0	0	0	0	0	0	0	0	0	0	0	0	0	0
409688	0	81	15	0	1	59	14	36.2	9.59	12.3	0	0	1	0	0	0	0	0	0	0	0	0	0	1	0	0	0	0
13574421	0	38	15	0	1	72	23	36.8	8.03	12.1	1	0	0	0	0	0	0	0	0	0	0	0	0	0	0	0	0	0
13591678	0	53	15	0	3	80	16	36.8	3.62	15.9	1	0	1	0	1	0	0	0	0	0	0	0	0	1	0	0	1	0
13751620	0	50	15	2	1	96	20	36	10.21	11	1	0	1	0	0	0	0	0	0	0	0	0	0	0	0	0	0	0
3046914	0	65	15	1	2	84	15	35.5	6.11	12.2	1	0	1	0	0	0	0	0	0	0	1	0	1	0	0	0	0	1
13623923	0	66	15	0	1	60	22	36.7	15	12.8	0	0	0	0	0	0	0	0	0	0	0	0	0	1	0	0	0	0
13568335	0	21	15	0	1	112	18	36.5	10.41	11.7	1	0	1	0	0	0	0	0	0	0	0	0	0	0	0	0	0	0
13751444	0	58	15	0	12	130	16	36	9.93	15.4	1	0	1	0	0	0	0	0	0	0	0	0	0	0	0	0	0	0
3885828	0	63	15	0	1	111	28	36.5	1.39	21.3	0	0	0	0	0	0	0	0	0	0	0	0	0	1	0	0	1	0
3645861	0	64	15	0	1	87	18	36.9	12.61	12.9	0	0	1	0	0	0	0	0	0	0	0	0	0	0	1	0	0	1
13740872	0	68	15	0	1	95	12	36.5	6.3	13.3	1	0	1	0	1	0	0	0	0	0	0	0	0	0	1	0	0	1
13623559	0	83	15	0	1	102	10	36	13.87	12.1	1	0	1	0	0	0	0	0	0	0	0	0	0	0	0	0	0	0
13646484	0	43	15	0	1	71	15	36.5	5.48	11.3	1	0	0	0	0	0	0	0	0	0	0	0	0	0	1	0	0	0
13359973	0	51	15	0	4	67	12	36.9	1.5	13.8	1	0	1	0	0	0	0	0	0	0	0	0	0	0	0	0	1	0
13656112	0	79	15	0	1	67	14	36.5	7.74	21.9	0	0	1	0	0	0	0	0	0	0	0	0	0	1	0	0	0	0
8567325	0	54	15	0	1	73	14	36	22.27	14.4	1	0	1	0	0	0	0	0	0	0	0	0	0	0	0	0	0	0
13662980	0	47	3	0	1	87	15	36.3	6.09	14.1	1	0	0	0	0	0	0	0	0	0	0	0	0	0	0	0	0	0
13408057	0	47	15	0	1	119	15	36.1	9.97	17.4	1	0	1	0	0	0	1	0	0	0	0	0	0	0	0	0	1	0
13662981	0	47	15	0	3	83	21	37.1	13.44	21.2	0	0	1	0	0	0	0	0	0	0	0	0	0	0	0	0	0	0
13574480	0	37	3	12	1	139	28	38.9	4.26	13.8	1	0	1	0	0	0	0	0	0	0	0	0	0	1	0	0	0	0
13574489	0	86	15	5	1	107	17	36	9.01	13.1	0	0	1	0	0	0	0	0	0	0	0	0	0	0	0	0	0	0
13751829	0	53	15	2	2	89	15	36.5	14.19	12.6	0	0	1	0	0	0	0	0	0	1	0	0	0	0	0	0	0	0
13751830	0	38	15	0	1	56	15	36	11.22	12.6	1	0	1	0	0	0	0	0	0	0	0	0	0	0	0	0	0	0
13751785	0	28	15	0	1	81	16	36	8.57	12.4	0	0	1	0	0	0	0	0	0	0	0	0	0	0	0	0	0	0
13646981	0	70	15	0	1	87	18	36.2	5.37	15.7	0	0	1	0	0	0	1	0	0	0	0	1	0	1	0	0	0	0
3892676	0	59	15	0	1	98	16	37.5	11.38	11.9	1	0	1	0	0	0	1	0	0	0	0	0	0	1	0	0	0	1
13751387	0	45	3	0	1	120	16	37	3.16	14	1	0	1	0	0	0	1	0	0	0	0	0	0	0	0	0	0	0
8535585	0	81	15	0	1	63	16	35.9	5.07	12.5	0	0	1	0	1	0	0	0	0	0	0	0	0	0	1	0	0	1
8484805	0	63	15	0	3	73	17	36	2.38	17.8	1	0	1	0	0	0	0	0	0	0	0	0	0	0	0	0	1	0
3266100	0	31	15	0	2	78	16	35.5	14.51	13.2	0	0	1	0	0	0	0	0	0	0	0	0	0	0	0	0	0	0
3846882	0	81	15	2	7	82	15	36.5	6.81	14.4	0	0	1	0	0	0	1	0	0	0	0	0	0	1	0	0	0	0
8562916	0	51	15	0	1	86	16	36.4	6.53	12.5	1	0	1	0	0	0	0	0	0	0	0	0	0	0	0	0	0	0
137598	0	74	15	0	1	62	15	36	10.49	16.6	0	0	1	0	0	0	0	0	0	0	0	0	0	0	1	0	0	0
13740338	0	82	15	0	1	126	18	36.5	13.62	14.7	1	0	1	0	0	0	0	0	0	0	0	0	0	0	1	0	0	0
13656684	0	29	15	0	1	80	18	36.8	11.2	11.9	1	0	0	0	0	0	0	0	0	0	0	0	0	0	0	0	0	0
13738512	0	77	15	0	1	86	16	36	6.17	13.2	0	0	1	0	0	0	0	0	0	0	0	0	0	0	1	0	0	0
2097477	0	62	15	0	1	54	16	35.5	8.1	12.3	1	0	1	0	0	0	0	0	0	0	0	0	0	1	0	0	0	0
17727	1	56	3	5	1	79	25	36.5	3.22	20	0	1	0	0	1	0	1	0	0	0	0	0	1	0	0	0	0	0
8556093	0	66	15	0	1	53	18	36.4	5.5	13.2	0	0	1	0	0	0	0	0	0	0	0	0	0	0	0	0	0	1
13568105	0	35	15	0	1	47	22	36.8	11.24	11.7	1	0	0	0	0	0	0	0	0	0	0	0	0	0	0	0	0	0
1760133	1	63	3	8	19	128	25	38	12.31	18.9	0	0	1	0	0	0	0	0	0	1	0	0	0	0	0	0	0	0
13648277	0	67	15	0	1	85	16	36	9.77	12.3	1	0	1	0	0	0	0	0	0	0	0	0	0	0	1	0	0	0
13752841	0	61	15	0	1	59	16	36.5	8.01	12.8	0	0	1	0	0	0	0	0	0	0	0	0	0	0	0	0	0	0
1341876	0	37	3	8	7	130	16	37.5	14.14	13.9	0	0	1	0	0	0	0	0	0	0	0	0	0	0	0	0	0	0
4148592	0	34	15	0	1	73	21	36	13.51	12.6	0	0	1	0	0	0	0	0	0	0	0	0	0	0	0	0	0	0
1375157	0	46	15	3	1	128	44	36	11.7	11.8	0	1	0	0	0	0	0	0	0	0	0	0	0	0	0	0	0	0
8535115	0	82	15	0	1	90	15	36	7.8	13	1	0	0	0	0	0	0	0	0	0	0	0	0	0	1	0	0	0
13726238	0	25	15	0	3	135	16	38.2	16.47	14.7	1	0	1	0	0	0	0	0	0	0	0	0	0	0	0	0	1	0
13632415	0	42	15	0	1	72	17	36	11.41	13.2	0	0	1	0	0	0	0	0	0	0	0	0	0	0	0	0	0	0
8568524	0	46	15	0	1	85	24	36	16.97	11.9	0	0	1	0	0	0	1	0	0	0	0	0	0	0	0	0	0	0
13732193	0	50	15	0	1	89	15	36.5	5.43	13.1	1	0	1	0	0	0	0	0	0	0	0	0	0	0	0	0	0	1
8280613	0	76	15	0	1	58	14	35.5	6.38	11.9	1	0	1	0	0	0	0	0	0	0	0	0	0	0	0	0	0	0
423425	0	60	15	0	1	53	15	36	6.34	12	1	0	1	0	0	0	0	0	0	0	0	0	0	0	0	0	0	1
13738570	0	54	15	0	1	96	15	36	22.54	12.3	0	0	1	0	0	0	0	0	0	0	0	0	0	0	1	0	0	1
13625697	0	38	15	0	1	100	19	36.3	14.88	12.4	1	0	0	0	0	0	0	0	0	0	0	0	0	0	0	0	0	0
13646369	0	60	15	0	1	63	16	36	10.88	11.2	1	0	1	0	0	0	0	0	0	0	0	0	0	0	1	0	0	0
8559297	0	33	15	0	1	68	15	36	11.61	11.8	1	0	1	0	0	0	0	0	0	0	0	0	0	0	0	0	0	0
4042275	0	66	15	0	1	68	16	36	3.99	11.7	0	0	1	0	0	0	0	0	0	0	0	0	0	0	1	0	0	0
8520405	0	34	15	0	1	55	15	36.5	6.75	12.7	1	0	1	0	0	0	0	0	0	0	0	0	0	0	1	0	0	0
13567512	0	31	15	0	1	79	14	37	12.56	11.6	0	0	0	0	0	0	0	0	0	0	0	0	0	0	0	0	0	0
13752584	0	60	15	0	1	65	13	36	11.44	14.7	0	0	1	0	0	0	0	0	0	0	0	0	0	1	0	0	0	0
13384503	0	48	15	0	1	110	18	36	8.53	16.9	0	0	1	0	0	0	0	0	0	0	0	0	0	1	0	0	0	0
13625025	0	40	15	0	1	78	23	37	9.76	12.4	1	0	0	0	0	0	0	0	0	0	0	0	0	0	0	0	0	0
8565811	0	34	15	0	1	56	22	36	7.71	12	1	0	0	0	0	0	0	0	0	0	0	0	0	0	0	0	0	0
13740010	1	27	3	20	1	147	15	37.6	0.17	16.5	1	1	1	0	0	0	0	0	0	0	0	0	0	1	0	0	0	0
13573667	0	51	15	0	3	53	18	37.8	6.97	15.5	1	0	1	0	0	0	0	0	0	0	0	0	0	1	0	0	1	0
13740582	0	45	15	0	3	96	14	37	15.44	16.3	1	0	1	0	0	0	0	0	0	0	0	0	0	1	0	0	1	0
13627644	0	41	15	0	1	92	21	36.5	13.94	16	1	1	1	0	0	0	0	0	0	0	0	0	1	0	0	0	0	0
13671204	0	73	15	0	1	66	16	35.5	6.16	12.7	0	0	1	0	0	0	0	0	0	0	0	0	0	1	0	0	0	0
493368	0	85	15	0	14	78	25	36.8	7.5	14.3	0	0	0	0	0	0	0	0	0	0	0	0	0	0	0	0	0	0
8413307	0	51	15	0	2	89	16	36	7.55	15.2	0	0	1	1	1	0	0	0	0	0	0	0	0	1	0	0	0	0
13692233	0	27	15	1	1	134	15	36.5	28.11	12.8	0	0	1	0	0	0	0	0	0	0	0	0	0	0	0	0	0	0
8527328	0	30	15	0	1	78	18	36	11.73	12.1	1	0	0	0	0	0	0	0	0	0	0	0	0	0	0	0	0	0
8488260	0	36	15	0	1	71	16	36	7.5	12.4	1	0	1	0	0	0	0	0	0	0	0	0	0	0	0	0	0	0
72060	0	69	15	0	1	64	15	36.5	6.54	11.8	0	0	1	0	0	0	1	0	0	1	0	0	0	0	0	0	0	0
13738708	0	73	15	0	3	49	17	36	4.98	13.7	0	0	1	0	1	0	0	0	0	0	0	0	0	0	1	0	0	0
13753033	1	62	12	8	2	103	25	36.7	17.47	13.3	1	0	0	0	0	0	0	0	0	0	0	0	0	0	0	0	0	0
2398403	1	19	7	11	20	120	24	36.5	3.69	14.6	0	0	0	0	0	0	0	0	0	0	0	0	0	0	0	0	0	1
13751639	0	67	15	0	1	86	27	36.5	14.47	20.8	1	0	0	0	0	0	0	0	0	0	0	0	0	0	0	0	1	0
13753285	0	43	3	0	2	100	16	36.7	17.9	16.1	1	1	1	0	0	0	0	0	0	0	0	0	0	0	0	0	0	0
13566588	0	27	15	0	1	61	14	36.6	12.99	12	0	0	0	0	0	0	0	0	0	0	0	0	0	1	0	0	0	0
13726562	0	57	13	0	18	67	16	36	7.41	11.8	1	0	1	0	0	0	0	0	0	0	0	0	0	0	1	0	0	0
13663170	0	63	15	0	4	61	16	36	5.29	11.8	1	0	1	0	0	0	0	0	0	0	0	0	0	1	0	0	0	1
13625922	0	36	15	0	5	98	19	37.8	10.64	16.9	1	0	1	0	0	0	0	0	0	0	0	0	0	0	0	0	1	0
13751945	0	36	15	0	3	82	13	36.6	15.79	12.4	0	0	1	0	0	0	0	0	0	0	0	0	0	0	0	0	0	0
4226481	0	36	15	0	1	69	15	36.4	8.29	12.5	1	0	1	0	0	0	0	0	0	0	0	0	0	0	0	0	0	0
953065	0	63	8	10	3	141	16	35.8	2.81	19.7	1	1	1	0	0	0	0	0	0	0	0	0	0	0	0	0	0	0
1336960	0	48	15	0	8	77	16	36.5	9.83	13.5	1	1	1	0	0	0	0	0	0	0	0	0	0	0	0	0	0	0
13751936	0	79	15	0	1	89	16	36	11.38	13.2	0	0	1	0	0	0	0	0	0	0	0	0	0	0	0	0	0	0
13727360	0	51	15	0	1	94	18	37.2	5.76	12.3	1	0	1	0	0	0	0	0	0	0	0	0	0	0	0	0	0	0
1536655	0	73	15	5	7	110	26	36.5	7.35	30.9	0	0	0	0	1	0	1	0	0	0	0	0	0	1	0	0	0	1
13752469	0	55	15	1	1	80	18	36.5	2.28	15	0	0	1	0	0	0	0	0	0	0	0	0	0	0	0	0	0	0
13632467	0	40	15	0	1	70	16	36	13.31	14.3	0	0	1	0	0	0	0	0	0	0	0	0	0	0	1	0	0	0
8567781	0	77	15	0	2	63	17	36	10.46	13.4	1	0	1	0	0	0	0	0	0	0	0	0	0	1	0	0	0	0
2719782	0	70	15	0	1	78	15	36.5	2.69	14	1	0	1	0	0	0	0	0	0	0	0	0	0	1	0	0	0	0
2824960	0	60	15	0	1	57	12	36	5.33	11.6	0	0	1	0	0	0	0	0	0	0	0	0	0	0	0	0	0	0
8128008	0	28	15	0	1	84	20	36	16.38	12.5	1	0	1	0	0	0	0	0	0	0	0	0	0	0	0	0	0	0
3075155	0	73	15	0	1	79	16	35.6	4.77	12.7	0	0	1	0	0	0	0	0	0	0	0	0	0	0	0	0	0	0
8585214	0	62	15	0	1	61	15	36	4.38	13.3	1	0	1	0	0	0	0	0	0	0	0	0	0	0	1	0	0	0
13522770	0	53	15	7	1	122	15	37.7	8.75	12.1	1	0	0	0	0	0	0	0	0	0	0	0	0	0	0	0	0	0
13693243	0	62	15	0	1	83	16	36.1	9.78	13.6	1	0	1	0	0	0	0	0	0	0	0	0	0	0	0	0	0	0
8602966	0	61	15	0	2	75	16	36.5	11.64	12.6	1	0	1	0	0	0	0	0	0	0	0	0	0	0	0	0	0	0
13413928	0	69	15	4	1	100	25	36	21.76	14.3	1	0	1	0	0	0	0	0	0	1	0	0	0	1	0	0	0	1
3036185	0	61	15	0	4	56	16	35.8	7.72	12.2	1	0	1	0	0	0	0	0	0	0	0	0	0	0	1	0	0	0
13695160	0	31	15	0	1	53	17	36.3	8.13	15.4	0	0	0	0	0	0	0	0	0	0	0	0	0	0	0	0	0	0
2957622	0	84	15	1	2	74	16	36	6.38	17.5	1	0	1	0	0	0	0	0	0	0	0	0	0	0	1	0	0	0
13726857	0	47	15	0	1	72	16	36.5	10.73	12.4	1	0	1	0	0	0	0	0	0	0	0	0	0	1	0	0	0	0
8473017	0	40	15	0	1	53	16	36.7	14.16	12.6	1	0	1	0	0	0	0	0	0	0	0	0	0	0	0	0	0	0
13731438	0	63	15	0	7	145	22	37.1	14.13	21.8	1	0	1	0	1	0	0	0	0	0	0	0	0	0	0	0	1	1
13695863	0	29	15	0	1	59	15	36.5	4.86	11.9	1	0	0	0	0	0	0	0	0	0	0	0	0	0	0	0	0	0
8572469	0	57	15	0	3	67	21	36.7	2.61	23.1	0	1	0	0	0	0	0	0	0	0	0	0	0	0	0	0	0	0
150896	1	84	15	0	12	118	33	36.3	24.33	17.6	1	0	1	0	0	0	0	0	0	0	0	0	0	0	0	0	0	0
13656148	0	31	15	0	2	78	18	37.4	17.77	13.7	0	0	0	0	0	0	0	0	0	0	0	0	0	0	0	0	0	0
13752426	0	55	15	0	4	92	20	38.3	11.84	16.3	1	0	1	0	0	0	0	0	0	0	0	0	0	0	0	0	1	0
13728199	0	61	15	0	1	64	15	36	9.1	11.9	1	0	1	0	0	0	0	0	0	0	0	0	0	0	0	0	0	0
13590413	0	50	15	0	1	90	18	36	7.58	13.8	1	0	1	0	0	0	0	0	0	0	0	0	0	0	0	0	0	0
13590529	0	47	15	0	1	62	18	36.1	12.02	12.1	1	0	1	0	0	0	0	0	0	0	0	0	0	0	0	0	0	0
8579673	0	59	15	0	2	95	19	35	13.5	12.1	1	0	1	0	0	0	0	0	0	0	0	0	0	0	0	0	0	0
13727153	0	56	15	0	1	54	16	36.2	8.21	12.8	1	0	0	0	0	0	0	0	0	0	0	0	0	0	0	0	0	0
8517874	0	45	15	0	19	95	25	36.8	11.4	11.8	1	0	1	0	0	0	0	0	0	0	0	0	0	0	0	0	0	0
13567779	0	62	15	0	4	68	18	36.3	1.98	14.6	0	0	1	0	0	0	0	0	0	0	0	0	0	0	0	0	1	0
513139	0	65	15	0	2	74	16	36.5	8.38	14.8	0	0	1	0	0	0	0	0	0	0	0	0	0	1	0	0	0	0
571478	0	85	15	0	1	84	23	36	8.93	14.5	1	0	0	0	0	0	0	0	0	0	0	0	0	1	0	0	0	0
13694356	0	40	15	0	1	45	15	36	8.09	11.7	1	0	1	0	0	0	0	0	0	0	0	0	0	0	1	0	0	0
1481455	0	78	15	0	1	70	15	35.3	3.6	23.1	0	0	1	0	1	0	0	0	0	0	0	0	0	0	1	0	0	0
13752221	0	54	3	0	1	90	27	37	11.58	14.4	1	0	1	0	0	0	1	0	0	0	0	0	0	0	0	0	0	0
8437866	0	61	15	0	1	61	18	36	3	11.8	1	0	1	0	0	0	0	0	0	0	0	0	0	1	0	0	0	0
9511	0	62	15	0	2	97	16	35.5	9.19	13.8	0	0	1	0	0	0	0	0	1	0	0	0	0	1	0	0	0	0
13753272	0	66	15	0	3	78	16	36	21.39	14.2	0	0	1	0	0	0	0	0	0	0	0	0	0	0	0	0	0	0
13646029	0	31	15	0	1	72	14	36.5	12.34	11.9	0	0	0	0	0	0	0	0	0	0	0	0	0	0	0	0	0	0
858420	0	69	15	1	1	90	25	36.5	4.61	13.6	1	0	0	0	0	0	0	0	0	0	0	0	0	0	0	0	0	0
13695098	1	53	15	7	15	115	16	38	17.01	11.6	1	0	1	1	1	0	0	0	0	0	0	0	0	1	0	0	0	0
13708761	0	45	15	0	4	73	16	36	4.87	12.1	1	0	1	0	0	0	0	0	0	0	0	0	0	1	0	0	1	0
3413134	0	66	15	0	1	60	16	36.5	4.19	11.6	0	0	1	0	0	0	0	0	0	0	0	0	0	0	1	0	0	0
2066241	0	34	15	0	1	46	16	36.5	6.54	11.4	1	0	0	0	0	0	0	0	0	0	0	0	0	0	0	0	0	0
13695502	0	42	15	0	1	89	18	37.2	15.48	12.4	0	0	1	0	0	0	0	0	0	0	0	0	0	1	0	0	0	0
53458	1	87	4	0	139	87	17	36.3	8.13	25	1	1	1	0	1	0	0	0	0	0	0	0	1	0	0	0	0	0
3705329	0	50	15	0	4	120	27	36.9	33.44	12	0	0	0	0	0	0	0	0	0	0	0	0	0	1	0	0	0	1
1002659	0	49	15	0	3	67	16	36.7	9.76	12.9	0	0	1	0	0	0	0	0	0	0	0	0	0	1	0	0	0	0
8594756	0	68	15	0	3	48	16	36	15.63	13.3	0	0	1	0	0	0	0	0	0	0	0	0	0	0	1	0	0	0
54504	0	54	15	0	3	93	16	36	11.37	12.1	1	0	1	0	0	0	0	0	0	0	1	0	0	0	0	0	0	1
3300597	0	47	3	0	1	60	14	36	10.82	12.5	1	0	1	0	0	0	1	0	0	0	0	0	0	0	0	0	0	0
13322687	1	36	15	12	9	139	39	37.5	13.84	12	0	0	0	0	0	0	0	0	0	0	0	0	0	0	0	0	0	0
1741774	0	63	15	0	2	105	17	35.6	11.2	11.5	0	0	1	0	0	0	0	0	0	0	0	0	0	0	0	0	0	0
8519752	0	56	15	0	1	62	12	36.5	13.67	11.9	1	1	0	0	0	0	0	0	0	0	0	0	1	0	0	0	0	0
13753595	0	52	15	0	5	97	16	37.4	7.9	12.7	1	0	1	0	0	0	0	0	0	0	0	0	0	1	0	0	1	0
13624438	0	62	15	0	1	66	14	36	8.94	12.4	0	0	1	0	0	0	0	0	0	0	0	0	0	0	1	0	0	0
13334581	0	31	15	0	7	90	14	36.7	16.4	15.1	0	0	0	0	0	0	0	0	0	0	0	0	0	0	0	0	0	0
13691767	1	59	15	1	2	84	18	36.5	12.97	13.3	0	0	1	0	0	0	0	0	0	0	0	0	0	0	0	0	0	0
7622	0	79	15	0	7	81	14	37.7	7.56	12.3	0	0	0	0	1	0	0	0	0	0	0	0	0	0	0	0	0	1
8608564	0	66	15	0	1	76	16	36	11.6	11.8	1	0	1	0	0	0	0	0	0	0	0	0	0	0	1	0	0	0
13329189	0	62	15	0	1	66	16	36	14.61	12.2	0	0	1	0	0	0	0	0	0	0	0	0	0	0	0	0	0	1
3419228	0	47	15	0	5	94	12	37	8.61	12.6	1	1	1	0	0	0	0	0	0	0	0	0	1	0	0	0	0	0
3301119	0	56	15	0	7	140	16	36	3.9	15.5	1	0	1	0	0	0	0	0	0	0	1	0	0	0	0	0	0	0
8605647	0	77	15	0	1	81	16	35.5	11.07	12.3	0	0	1	0	0	0	0	0	0	0	0	0	0	0	0	0	0	0
3157144	0	59	15	0	1	55	18	36	10.46	12.8	1	0	1	0	1	0	0	0	0	0	0	0	0	1	0	0	0	1
13621235	0	46	15	0	1	71	18	36	6.66	15.1	0	0	1	0	0	0	0	0	0	0	0	0	0	1	0	0	0	0
13694259	0	67	15	0	1	59	16	36.5	10.24	11.7	1	0	1	0	0	0	0	0	0	0	0	0	0	0	1	0	0	0
8605945	0	51	15	0	1	69	17	36.1	12.98	16.7	0	0	1	0	0	0	0	0	0	0	0	0	0	0	1	0	0	0
13710922	0	63	15	0	3	65	16	35.5	8.81	11.9	0	0	1	0	0	0	0	0	0	0	0	0	0	1	0	0	0	0
4089681	0	61	15	0	1	60	16	36	9.23	13.5	1	0	1	0	0	0	0	0	0	0	0	0	0	1	0	0	0	0
